# Supplementary material for: Towards controlling the crystallisation behaviour of fenofibrate melt: triggers of crystallisation and polymorphic transformation
Source: RSC Adv. 2018 Apr 10;8(24):13513–25. doi: 10.1039/c8ra01182f (PMC9079832; doi:10.1039/c8ra01182f)
Supplement: RA-008-C8RA01182F-s002 [file RA-008-C8RA01182F-s002.cif]

# Electronic Supplementary Material (ESI) for RSC Advances.
# This journal is © The Royal Society of Chemistry 2018

####################################################################### 
# 
# This file contains crystal structure data downloaded from the 
# Cambridge Structural Database (CSD) hosted by the Cambridge 
# Crystallographic Data Centre (CCDC).
# 
# Full information about CCDC data access policies and citation 
# guidelines are available at http://www.ccdc.cam.ac.uk/access/V1 
# 
# Audit and citation data items may have been added by the CCDC. 
# Please retain this information to preserve the provenance of 
# this file and to allow appropriate attribution of the data. 
# 
#######################################################################

data_champ2a
_database_code_depnum_ccdc_archive 'CCDC 1822341'
_audit_update_record             
;
2018-02-06 deposited with the CCDC.
2018-04-05 downloaded from the CCDC.
;

_audit_creation_method           SHELXL-2014/7
_shelx_SHELXL_version_number     2014/7
_chemical_name_systematic        ?
_chemical_name_common            fenofibrate
_chemical_melting_point          347
_chemical_formula_moiety         ?
_chemical_formula_sum            'C20 H21 Cl O4'
_chemical_formula_weight         360.82

loop_
_atom_type_symbol
_atom_type_description
_atom_type_scat_dispersion_real
_atom_type_scat_dispersion_imag
_atom_type_scat_source
C C 0.0033 0.0016 'International Tables Vol C Tables 4.2.6.8 and 6.1.1.4'
H H 0.0000 0.0000 'International Tables Vol C Tables 4.2.6.8 and 6.1.1.4'
O O 0.0106 0.0060 'International Tables Vol C Tables 4.2.6.8 and 6.1.1.4'
Cl Cl 0.1484 0.1585 'International Tables Vol C Tables 4.2.6.8 and 6.1.1.4'

_space_group_crystal_system      triclinic
_space_group_IT_number           2
_space_group_name_H-M_alt        'P -1'
_space_group_name_Hall           '-P 1'

_shelx_space_group_comment       
;
The symmetry employed for this shelxl refinement is uniquely defined
by the following loop, which should always be used as a source of
symmetry information in preference to the above space-group names.
They are only intended as comments.
;

loop_
_space_group_symop_operation_xyz
'x, y, z'
'-x, -y, -z'

_cell_length_a                   8.1328(5)
_cell_length_b                   8.7088(6)
_cell_length_c                   13.6692(9)
_cell_angle_alpha                85.976(6)
_cell_angle_beta                 84.815(5)
_cell_angle_gamma                74.343(6)
_cell_volume                     927.35(11)
_cell_formula_units_Z            2
_cell_measurement_temperature    140(2)
_cell_measurement_reflns_used    2561
_cell_measurement_theta_min      3.8080
_cell_measurement_theta_max      28.0740

_exptl_crystal_description       prism
_exptl_crystal_colour            colorless
_exptl_crystal_density_meas      ?
_exptl_crystal_density_method    ?
_exptl_crystal_density_diffrn    1.292
_exptl_crystal_F_000             380
_exptl_crystal_size_max          0.46
_exptl_crystal_size_mid          0.13
_exptl_crystal_size_min          0.12
_exptl_absorpt_coefficient_mu    0.227
_exptl_absorpt_correction_T_min  0.84414
_exptl_absorpt_correction_T_max  1.00000
_exptl_absorpt_correction_type   multi-scan
_exptl_absorpt_process_details   'CrysAlisPro (Agilent Technologies, 2014)'
_exptl_absorpt_special_details   ?
_diffrn_ambient_temperature      140(2)
_diffrn_radiation_wavelength     0.71073
_diffrn_radiation_type           MoK\a
_diffrn_source                   'sealed X-ray tube'
_diffrn_measurement_device_type  'Sapphire3-CCD diffractometer'
_diffrn_measurement_method       'graphite monochromator'
_diffrn_detector_area_resol_mean ?
_diffrn_reflns_number            19870
_diffrn_reflns_av_unetI/netI     0.0858
_diffrn_reflns_av_R_equivalents  0.0635
_diffrn_reflns_limit_h_min       -11
_diffrn_reflns_limit_h_max       12
_diffrn_reflns_limit_k_min       -12
_diffrn_reflns_limit_k_max       12
_diffrn_reflns_limit_l_min       -19
_diffrn_reflns_limit_l_max       19
_diffrn_reflns_theta_min         3.058
_diffrn_reflns_theta_max         32.745
_diffrn_reflns_theta_full        25.242
_diffrn_measured_fraction_theta_max 0.908
_diffrn_measured_fraction_theta_full 0.995
_diffrn_reflns_Laue_measured_fraction_max 0.908
_diffrn_reflns_Laue_measured_fraction_full 0.995
_diffrn_reflns_point_group_measured_fraction_max 0.908
_diffrn_reflns_point_group_measured_fraction_full 0.995
_reflns_number_total             6241
_reflns_number_gt                3650
_reflns_threshold_expression     'I > 2\s(I)'
_reflns_Friedel_coverage         0.000
_reflns_Friedel_fraction_max     .
_reflns_Friedel_fraction_full    .

_reflns_special_details          
;
 Reflections were merged by SHELXL according to the crystal
 class for the calculation of statistics and refinement.
 
 _reflns_Friedel_fraction is defined as the number of unique
 Friedel pairs measured divided by the number that would be
 possible theoretically, ignoring centric projections and
 systematic absences.
;

_computing_data_collection       'CrysAlisPro (Agilent Technologies, 2014)'
_computing_cell_refinement       'CrysAlisPro (Agilent Technologies, 2014)'
_computing_data_reduction        'CrysAlisPro (Agilent Technologies, 2014)'
_computing_structure_solution    'SHELXT (Sheldrick, 2014)'
_computing_structure_refinement  'SHELXL-2014/7 (Sheldrick, 2014)'
_computing_molecular_graphics    ?
_computing_publication_material  ?
_refine_special_details          ?
_refine_ls_structure_factor_coef Fsqd
_refine_ls_matrix_type           full
_refine_ls_weighting_scheme      calc
_refine_ls_weighting_details     
'w=1/[\s^2^(Fo^2^)+(0.0487P)^2^+0.3157P] where P=(Fo^2^+2Fc^2^)/3'
_atom_sites_solution_primary     ?
_atom_sites_solution_secondary   ?
_atom_sites_solution_hydrogens   geom
_refine_ls_hydrogen_treatment    refU
_refine_ls_extinction_method     none
_refine_ls_extinction_coef       .
_refine_ls_number_reflns         6241
_refine_ls_number_parameters     264
_refine_ls_number_restraints     0
_refine_ls_R_factor_all          0.1307
_refine_ls_R_factor_gt           0.0694
_refine_ls_wR_factor_ref         0.1507
_refine_ls_wR_factor_gt          0.1265
_refine_ls_goodness_of_fit_ref   1.023
_refine_ls_restrained_S_all      1.023
_refine_ls_shift/su_max          0.000
_refine_ls_shift/su_mean         0.000

loop_
_atom_site_label
_atom_site_type_symbol
_atom_site_fract_x
_atom_site_fract_y
_atom_site_fract_z
_atom_site_U_iso_or_equiv
_atom_site_adp_type
_atom_site_occupancy
_atom_site_site_symmetry_order
_atom_site_calc_flag
_atom_site_refinement_flags_posn
_atom_site_refinement_flags_adp
_atom_site_refinement_flags_occupancy
_atom_site_disorder_assembly
_atom_site_disorder_group
Cl01 Cl 1.40545(8) 0.34766(8) 0.09001(5) 0.04336(18) Uani 1 1 d . . . . .
O2 O 0.15329(17) 0.86551(17) 0.37066(10) 0.0251(3) Uani 1 1 d . . . . .
O4 O 0.26801(18) 0.78452(17) 0.54908(11) 0.0286(3) Uani 1 1 d . . . . .
O1 O 0.72960(19) 0.9765(2) 0.05796(12) 0.0353(4) Uani 1 1 d . . . . .
O3 O 0.2528(2) 0.53137(19) 0.54250(12) 0.0389(4) Uani 1 1 d . . . . .
C11 C 0.3012(2) 0.8481(2) 0.31065(15) 0.0220(4) Uani 1 1 d . . . . .
C6 C 0.9006(3) 0.7250(3) 0.10899(14) 0.0242(4) Uani 1 1 d . . . . .
C9 C 0.4280(3) 0.9440(2) 0.16110(15) 0.0256(4) Uani 1 1 d . . . . .
H5 H 0.4163(4) 1.0119(16) 0.1025(14) 0.020(5) Uiso 1 1 calc R . . . .
C17 C 0.2216(2) 0.6682(2) 0.51050(15) 0.0238(4) Uani 1 1 d . . . . .
C7 C 0.7379(3) 0.8562(3) 0.11187(15) 0.0250(4) Uani 1 1 d . . . . .
C1 C 0.9063(3) 0.5632(3) 0.12628(15) 0.0270(4) Uani 1 1 d . . . . .
H1 H 0.799(2) 0.5315(7) 0.1431(4) 0.018(5) Uiso 1 1 calc R . . . .
C14 C 0.1130(2) 0.7282(2) 0.42264(15) 0.0232(4) Uani 1 1 d . . . . .
C13 C 0.6022(3) 0.7455(3) 0.26667(14) 0.0246(4) Uani 1 1 d . . . . .
H8 H 0.713(3) 0.6752(18) 0.2813(4) 0.035(6) Uiso 1 1 calc R . . . .
C8 C 0.5888(3) 0.8433(2) 0.18068(15) 0.0239(4) Uani 1 1 d . . . . .
C12 C 0.4600(2) 0.7473(2) 0.33173(15) 0.0252(4) Uani 1 1 d . . . . .
H7 H 0.4715(4) 0.6782(16) 0.3920(14) 0.022(5) Uiso 1 1 calc R . . . .
C3 C 1.2108(3) 0.4938(3) 0.09724(15) 0.0286(5) Uani 1 1 d . . . . .
C10 C 0.2863(3) 0.9466(3) 0.22508(15) 0.0255(4) Uani 1 1 d . . . . .
H6 H 0.176(3) 1.0169(18) 0.2106(4) 0.031(6) Uiso 1 1 calc R . . . .
C2 C 1.0618(3) 0.4465(3) 0.12013(15) 0.0294(5) Uani 1 1 d . . . . .
H2 H 1.0656(3) 0.337(3) 0.1313(3) 0.026(6) Uiso 1 1 calc R . . . .
C5 C 1.0539(3) 0.7671(3) 0.08407(15) 0.0276(4) Uani 1 1 d . . . . .
H4 H 1.0512(3) 0.876(3) 0.0704(4) 0.038(7) Uiso 1 1 calc R . . . .
C16 C 0.1282(3) 0.5951(3) 0.35328(16) 0.0286(5) Uani 1 1 d . . . . .
H12 H 0.0825(18) 0.5102(14) 0.3879(6) 0.040(7) Uiso 1 1 calc R . . . .
H13 H 0.2500(16) 0.5503(13) 0.3312(9) 0.041(7) Uiso 1 1 calc R . . . .
H14 H 0.0622(17) 0.6384(7) 0.2956(9) 0.034(6) Uiso 1 1 calc R . . . .
C15 C -0.0717(3) 0.7932(3) 0.46470(17) 0.0293(5) Uani 1 1 d . . . . .
H9 H -0.1091(9) 0.7086(12) 0.5027(11) 0.037(7) Uiso 1 1 calc R . . . .
H10 H -0.1454(11) 0.8322(18) 0.4112(7) 0.047(7) Uiso 1 1 calc R . . . .
H11 H -0.0780(5) 0.8801(17) 0.5069(11) 0.040(7) Uiso 1 1 calc R . . . .
C4 C 1.2095(3) 0.6523(3) 0.07902(16) 0.0305(5) Uani 1 1 d . . . . .
H3 H 1.314(3) 0.6822(9) 0.0632(5) 0.042(7) Uiso 1 1 calc R . . . .
C18 C 0.3590(3) 0.7469(3) 0.63977(16) 0.0314(5) Uani 1 1 d . . . . .
H15 H 0.4071(14) 0.635(3) 0.6473(3) 0.043(7) Uiso 1 1 calc R . . . .
C19 C 0.5000(3) 0.8300(4) 0.6261(2) 0.0427(6) Uani 1 1 d . . . . .
H16 H 0.5661(16) 0.8084(16) 0.6849(10) 0.048(8) Uiso 1 1 calc R . . . .
H17 H 0.4498(8) 0.9460(17) 0.6165(12) 0.057(9) Uiso 1 1 calc R . . . .
H18 H 0.5764(17) 0.7900(15) 0.5679(11) 0.049(8) Uiso 1 1 calc R . . . .
C20 C 0.2301(3) 0.8022(4) 0.72435(18) 0.0477(7) Uani 1 1 d . . . . .
H19 H 0.2869(11) 0.779(2) 0.7858(10) 0.057(8) Uiso 1 1 calc R . . . .
H20 H 0.140(2) 0.7462(19) 0.7266(8) 0.073(10) Uiso 1 1 calc R . . . .
H21 H 0.1791(19) 0.917(2) 0.7158(7) 0.070(10) Uiso 1 1 calc R . . . .

loop_
_atom_site_aniso_label
_atom_site_aniso_U_11
_atom_site_aniso_U_22
_atom_site_aniso_U_33
_atom_site_aniso_U_23
_atom_site_aniso_U_13
_atom_site_aniso_U_12
Cl01 0.0347(3) 0.0371(4) 0.0511(4) 0.0023(3) 0.0055(2) -0.0010(3)
O2 0.0221(7) 0.0207(7) 0.0307(8) 0.0042(6) 0.0004(5) -0.0048(6)
O4 0.0350(8) 0.0231(8) 0.0302(8) -0.0007(6) -0.0097(6) -0.0099(6)
O1 0.0332(9) 0.0368(9) 0.0362(9) 0.0106(7) -0.0030(6) -0.0128(7)
O3 0.0516(10) 0.0244(8) 0.0467(10) 0.0094(7) -0.0247(8) -0.0164(7)
C11 0.0217(10) 0.0201(10) 0.0259(10) -0.0012(7) -0.0022(7) -0.0081(8)
C6 0.0264(10) 0.0292(11) 0.0190(10) -0.0015(8) -0.0009(7) -0.0109(8)
C9 0.0316(11) 0.0227(10) 0.0250(10) 0.0048(8) -0.0066(8) -0.0112(9)
C17 0.0228(10) 0.0248(11) 0.0255(10) -0.0006(8) -0.0017(7) -0.0090(8)
C7 0.0275(10) 0.0277(11) 0.0223(10) 0.0009(8) -0.0048(8) -0.0113(9)
C1 0.0314(11) 0.0321(12) 0.0202(10) -0.0038(8) 0.0017(8) -0.0137(9)
C14 0.0235(10) 0.0205(10) 0.0263(10) 0.0020(8) -0.0034(7) -0.0075(8)
C13 0.0249(10) 0.0257(11) 0.0228(10) -0.0008(8) -0.0029(7) -0.0056(8)
C8 0.0270(10) 0.0234(10) 0.0237(10) -0.0001(8) -0.0033(7) -0.0106(8)
C12 0.0253(10) 0.0240(11) 0.0249(10) 0.0039(8) -0.0034(7) -0.0049(8)
C3 0.0277(11) 0.0313(12) 0.0252(11) -0.0029(8) 0.0015(8) -0.0059(9)
C10 0.0240(10) 0.0244(11) 0.0287(11) 0.0027(8) -0.0063(8) -0.0071(9)
C2 0.0396(13) 0.0260(12) 0.0234(11) -0.0008(8) 0.0010(8) -0.0114(9)
C5 0.0313(11) 0.0272(12) 0.0261(11) -0.0017(8) 0.0015(8) -0.0116(9)
C16 0.0327(12) 0.0283(12) 0.0278(11) -0.0010(9) -0.0078(8) -0.0114(9)
C15 0.0242(11) 0.0277(11) 0.0358(12) 0.0040(9) -0.0016(8) -0.0080(9)
C4 0.0287(11) 0.0349(13) 0.0306(12) -0.0038(9) 0.0025(8) -0.0138(10)
C18 0.0334(12) 0.0306(13) 0.0322(12) -0.0012(9) -0.0125(9) -0.0087(10)
C19 0.0318(13) 0.0564(18) 0.0450(15) -0.0080(12) -0.0064(11) -0.0176(12)
C20 0.0462(15) 0.069(2) 0.0304(14) 0.0061(12) -0.0058(11) -0.0210(14)

_geom_special_details            
;
 All esds (except the esd in the dihedral angle between two l.s. planes)
 are estimated using the full covariance matrix.  The cell esds are taken
 into account individually in the estimation of esds in distances, angles
 and torsion angles; correlations between esds in cell parameters are only
 used when they are defined by crystal symmetry.  An approximate (isotropic)
 treatment of cell esds is used for estimating esds involving l.s. planes.
;

loop_
_geom_bond_atom_site_label_1
_geom_bond_atom_site_label_2
_geom_bond_distance
_geom_bond_site_symmetry_2
_geom_bond_publ_flag
Cl01 C3 1.743(2) . ?
O2 C11 1.372(2) . ?
O2 C14 1.447(2) . ?
O4 C17 1.328(2) . ?
O4 C18 1.473(3) . ?
O1 C7 1.228(3) . ?
O3 C17 1.208(2) . ?
C11 C12 1.394(3) . ?
C11 C10 1.395(3) . ?
C6 C5 1.399(3) . ?
C6 C1 1.402(3) . ?
C6 C7 1.496(3) . ?
C9 C10 1.378(3) . ?
C9 C8 1.401(3) . ?
C9 H5 0.96(2) . ?
C17 C14 1.533(3) . ?
C7 C8 1.490(3) . ?
C1 C2 1.392(3) . ?
C1 H1 0.99(2) . ?
C14 C16 1.520(3) . ?
C14 C15 1.529(3) . ?
C13 C12 1.391(3) . ?
C13 C8 1.397(3) . ?
C13 H8 0.97(2) . ?
C12 H7 0.98(2) . ?
C3 C4 1.383(3) . ?
C3 C2 1.386(3) . ?
C10 H6 0.97(2) . ?
C2 H2 0.94(2) . ?
C5 C4 1.384(3) . ?
C5 H4 0.95(3) . ?
C16 H12 0.988(13) . ?
C16 H13 0.988(13) . ?
C16 H14 0.988(13) . ?
C15 H9 0.972(13) . ?
C15 H10 0.972(13) . ?
C15 H11 0.972(13) . ?
C4 H3 0.96(3) . ?
C18 C20 1.501(3) . ?
C18 C19 1.505(3) . ?
C18 H15 0.95(3) . ?
C19 H16 0.986(14) . ?
C19 H17 0.986(14) . ?
C19 H18 0.986(14) . ?
C20 H19 0.978(16) . ?
C20 H20 0.978(16) . ?
C20 H21 0.978(16) . ?

loop_
_geom_angle_atom_site_label_1
_geom_angle_atom_site_label_2
_geom_angle_atom_site_label_3
_geom_angle
_geom_angle_site_symmetry_1
_geom_angle_site_symmetry_3
_geom_angle_publ_flag
C11 O2 C14 120.52(15) . . ?
C17 O4 C18 118.17(16) . . ?
O2 C11 C12 124.95(18) . . ?
O2 C11 C10 115.11(17) . . ?
C12 C11 C10 119.87(18) . . ?
C5 C6 C1 118.8(2) . . ?
C5 C6 C7 117.67(19) . . ?
C1 C6 C7 123.53(18) . . ?
C10 C9 C8 120.86(19) . . ?
C10 C9 H5 119.6 . . ?
C8 C9 H5 119.6 . . ?
O3 C17 O4 124.93(19) . . ?
O3 C17 C14 122.60(18) . . ?
O4 C17 C14 112.39(17) . . ?
O1 C7 C8 120.21(19) . . ?
O1 C7 C6 119.12(18) . . ?
C8 C7 C6 120.66(18) . . ?
C2 C1 C6 120.7(2) . . ?
C2 C1 H1 119.7 . . ?
C6 C1 H1 119.7 . . ?
O2 C14 C16 111.09(16) . . ?
O2 C14 C15 103.73(15) . . ?
C16 C14 C15 111.40(17) . . ?
O2 C14 C17 112.35(16) . . ?
C16 C14 C17 111.20(17) . . ?
C15 C14 C17 106.76(16) . . ?
C12 C13 C8 121.22(19) . . ?
C12 C13 H8 119.4 . . ?
C8 C13 H8 119.4 . . ?
C13 C8 C9 118.37(18) . . ?
C13 C8 C7 123.89(18) . . ?
C9 C8 C7 117.57(18) . . ?
C13 C12 C11 119.44(19) . . ?
C13 C12 H7 120.3 . . ?
C11 C12 H7 120.3 . . ?
C4 C3 C2 122.2(2) . . ?
C4 C3 Cl01 119.29(16) . . ?
C2 C3 Cl01 118.56(18) . . ?
C9 C10 C11 120.23(19) . . ?
C9 C10 H6 119.9 . . ?
C11 C10 H6 119.9 . . ?
C3 C2 C1 118.6(2) . . ?
C3 C2 H2 120.7 . . ?
C1 C2 H2 120.7 . . ?
C4 C5 C6 121.1(2) . . ?
C4 C5 H4 119.5 . . ?
C6 C5 H4 119.5 . . ?
C14 C16 H12 109.5 . . ?
C14 C16 H13 109.5 . . ?
H12 C16 H13 109.5 . . ?
C14 C16 H14 109.5 . . ?
H12 C16 H14 109.5 . . ?
H13 C16 H14 109.5 . . ?
C14 C15 H9 109.5 . . ?
C14 C15 H10 109.5 . . ?
H9 C15 H10 109.5 . . ?
C14 C15 H11 109.5 . . ?
H9 C15 H11 109.5 . . ?
H10 C15 H11 109.5 . . ?
C3 C4 C5 118.7(2) . . ?
C3 C4 H3 120.6 . . ?
C5 C4 H3 120.6 . . ?
O4 C18 C20 107.49(18) . . ?
O4 C18 C19 105.87(19) . . ?
C20 C18 C19 114.4(2) . . ?
O4 C18 H15 109.6 . . ?
C20 C18 H15 109.6 . . ?
C19 C18 H15 109.6 . . ?
C18 C19 H16 109.5 . . ?
C18 C19 H17 109.5 . . ?
H16 C19 H17 109.5 . . ?
C18 C19 H18 109.5 . . ?
H16 C19 H18 109.5 . . ?
H17 C19 H18 109.5 . . ?
C18 C20 H19 109.5 . . ?
C18 C20 H20 109.5 . . ?
H19 C20 H20 109.5 . . ?
C18 C20 H21 109.5 . . ?
H19 C20 H21 109.5 . . ?
H20 C20 H21 109.5 . . ?

_refine_diff_density_max         0.336
_refine_diff_density_min         -0.293
_refine_diff_density_rms         0.060

_shelx_res_file                  
;

    champ2a.res created by SHELXL-2014/7


TITL champ1_a.res in P-1
REM Old TITL champ1 in P-1

REM SHELXT solution in P-1
REM R1 0.164,  Rweak 0.015,  Alpha 0.048,  Orientation as input
REM Formula found by SHELXT:  C20 O4 Cl

CELL  0.71073   8.1328   8.7088  13.6692   85.976   84.815   74.343
ZERR    2.000   0.0005   0.0006   0.0009    0.006    0.005    0.006
LATT  1

SFAC C H O CL
UNIT 40 42 8 2
OMIT -1  -2   7
OMIT -2   3   0
OMIT -2  -3   5
OMIT -3   1   1
OMIT  1   0   1
OMIT  0  -4   3
OMIT  3  -1   4
OMIT -4  -4   4
OMIT  2   5   1
OMIT  6   0   1
OMIT  4   2   0
ACTA
L.S. 10
BOND $H
FMAP 2
PLAN -20

WGHT    0.048700    0.315700
FVAR       6.68090
CL01  4    1.405449    0.347656    0.090006    11.00000    0.03469    0.03707 =
         0.05106    0.00234    0.00546   -0.00103
O2    3    0.153292    0.865507    0.370658    11.00000    0.02210    0.02065 =
         0.03073    0.00423    0.00042   -0.00482
O4    3    0.268015    0.784519    0.549083    11.00000    0.03501    0.02311 =
         0.03018   -0.00072   -0.00968   -0.00990
O1    3    0.729601    0.976511    0.057962    11.00000    0.03319    0.03675 =
         0.03619    0.01062   -0.00299   -0.01283
O3    3    0.252801    0.531366    0.542502    11.00000    0.05163    0.02436 =
         0.04669    0.00935   -0.02469   -0.01641
C11   1    0.301155    0.848144    0.310652    11.00000    0.02165    0.02013 =
         0.02590   -0.00124   -0.00217   -0.00814
C6    1    0.900556    0.725030    0.108989    11.00000    0.02641    0.02917 =
         0.01900   -0.00149   -0.00094   -0.01093
C9    1    0.427970    0.944011    0.161103    11.00000    0.03160    0.02271 =
         0.02496    0.00477   -0.00659   -0.01120
AFIX  44
H5    2    0.416335    1.011876    0.102543    11.00000    0.02018
AFIX   0
C17   1    0.221603    0.668223    0.510499    11.00000    0.02279    0.02475 =
         0.02547   -0.00061   -0.00170   -0.00905
C7    1    0.737880    0.856238    0.111872    11.00000    0.02751    0.02770 =
         0.02227    0.00087   -0.00480   -0.01127
C1    1    0.906275    0.563175    0.126285    11.00000    0.03135    0.03209 =
         0.02022   -0.00382    0.00170   -0.01374
AFIX  44
H1    2    0.798551    0.531497    0.143063    11.00000    0.01824
AFIX   0
C14   1    0.112974    0.728176    0.422637    11.00000    0.02351    0.02045 =
         0.02628    0.00202   -0.00336   -0.00746
C13   1    0.602174    0.745525    0.266666    11.00000    0.02488    0.02568 =
         0.02277   -0.00076   -0.00287   -0.00557
AFIX  44
H8    2    0.712507    0.675151    0.281257    11.00000    0.03485
AFIX   0
C8    1    0.588846    0.843278    0.180677    11.00000    0.02702    0.02336 =
         0.02372   -0.00009   -0.00326   -0.01063
C12   1    0.460042    0.747323    0.331726    11.00000    0.02530    0.02397 =
         0.02493    0.00394   -0.00337   -0.00492
AFIX  44
H7    2    0.471496    0.678216    0.391952    11.00000    0.02153
AFIX   0
C3    1    1.210796    0.493784    0.097237    11.00000    0.02767    0.03133 =
         0.02520   -0.00289    0.00150   -0.00589
C10   1    0.286282    0.946633    0.225079    11.00000    0.02402    0.02443 =
         0.02870    0.00275   -0.00634   -0.00708
AFIX  44
H6    2    0.176339    1.016868    0.210638    11.00000    0.03150
AFIX   0
C2    1    1.061773    0.446461    0.120131    11.00000    0.03961    0.02600 =
         0.02338   -0.00080    0.00097   -0.01142
AFIX  44
H2    2    1.065588    0.337362    0.131322    11.00000    0.02646
AFIX   0
C5    1    1.053894    0.767076    0.084072    11.00000    0.03126    0.02716 =
         0.02606   -0.00169    0.00147   -0.01165
AFIX  44
H4    2    1.051194    0.876319    0.070380    11.00000    0.03824
AFIX   0

C16   1    0.128249    0.595144    0.353275    11.00000    0.03273    0.02833 =
         0.02778   -0.00096   -0.00782   -0.01144
AFIX 138
H12   2    0.082501    0.510226    0.387920    11.00000    0.04029
H13   2    0.249953    0.550329    0.331198    11.00000    0.04132
H14   2    0.062223    0.638389    0.295613    11.00000    0.03425
AFIX   0
C15   1   -0.071689    0.793177    0.464696    11.00000    0.02417    0.02766 =
         0.03576    0.00397   -0.00160   -0.00796
AFIX 138
H9    2   -0.109089    0.708568    0.502699    11.00000    0.03650
H10   2   -0.145358    0.832189    0.411179    11.00000    0.04650
H11   2   -0.077979    0.880086    0.506940    11.00000    0.04037
AFIX   0
C4    1    1.209455    0.652305    0.079021    11.00000    0.02869    0.03493 =
         0.03059   -0.00376    0.00245   -0.01382
AFIX  44
H3    2    1.314446    0.682193    0.063169    11.00000    0.04166
AFIX   0
C18   1    0.358966    0.746874    0.639774    11.00000    0.03340    0.03060 =
         0.03219   -0.00119   -0.01253   -0.00867
AFIX  14
H15   2    0.407079    0.634789    0.647271    11.00000    0.04254
AFIX   0
C19   1    0.499959    0.829984    0.626122    11.00000    0.03176    0.05639 =
         0.04497   -0.00799   -0.00641   -0.01756
AFIX 138
H16   2    0.566055    0.808405    0.684937    11.00000    0.04767
H17   2    0.449829    0.946004    0.616540    11.00000    0.05679
H18   2    0.576425    0.790029    0.567938    11.00000    0.04888
AFIX   0
C20   1    0.230130    0.802199    0.724354    11.00000    0.04624    0.06913 =
         0.03040    0.00607   -0.00579   -0.02103
AFIX 138
H19   2    0.286880    0.779283    0.785842    11.00000    0.05709
H20   2    0.140480    0.746210    0.726552    11.00000    0.07272
H21   2    0.179108    0.917142    0.715761    11.00000    0.07036

AFIX   0
HKLF 4

REM  champ1_a.res in P-1
REM R1 =  0.0694 for    3650 Fo > 4sig(Fo)  and  0.1307 for all    6241 data
REM    264 parameters refined using      0 restraints

END

WGHT      0.0494      0.3286

REM Highest difference peak  0.336,  deepest hole -0.293,  1-sigma level  0.060
Q1    1   0.0216  0.7584  0.4387  11.00000  0.05    0.34
Q2    1   0.2902  0.9316  0.2810  11.00000  0.05    0.32
Q3    1   0.1147  0.7218  0.4825  11.00000  0.05    0.31
Q4    1   0.2013  0.6776  0.4553  11.00000  0.05    0.30
Q5    1   1.4146  0.3680  0.1544  11.00000  0.05    0.28
Q6    1   1.3155  0.4180  0.1213  11.00000  0.05    0.28
Q7    1   0.3731  0.7850  0.3074  11.00000  0.05    0.28
Q8    1   0.8168  0.7811  0.1099  11.00000  0.05    0.26
Q9    1   1.1338  0.5020  0.0837  11.00000  0.05    0.26
Q10   1   1.1996  0.5792  0.1061  11.00000  0.05    0.25
Q11   1   0.0000  0.5000  0.5000  10.50000  0.05    0.24
Q12   1   0.5266  0.9278  0.1698  11.00000  0.05    0.24
Q13   1   1.2063  0.5838  0.0510  11.00000  0.05    0.23
Q14   1   0.5686  0.7636  0.2133  11.00000  0.05    0.23
Q15   1   1.1336  0.6999  0.0599  11.00000  0.05    0.23
Q16   1   0.8948  0.6573  0.1271  11.00000  0.05    0.23
Q17   1   0.5169  0.7149  0.2818  11.00000  0.05    0.23
Q18   1   0.6000  1.0698  0.1010  11.00000  0.05    0.22
Q19   1   0.8264  0.4429  0.0291  11.00000  0.05    0.22
Q20   1   0.9863  0.5140  0.0991  11.00000  0.05    0.22
;
_shelx_res_checksum              11512

_exptl_crystal_recrystallization_method 'From the Melt'
